# Supplementary material for: Sleep Quality and Mental Health of High-Level Esports Competitors: A Cross-Sectional Study
Source: Healthcare (Basel). 2026 Feb 26;14(5):582. doi: 10.3390/healthcare14050582 (PMC12984269; doi:10.3390/healthcare14050582)
Supplement: Supplementary file 1 [file healthcare-14-00582-s001.zip]

Archive with 1 entries (1 files):
- healthcare-4150421-supplementary.pdf
